# Supplementary material for: PELI1 and EGFR cooperate to promote breast cancer metastasis
Source: Oncogenesis. 2023 Feb 25;12(1):9. doi: 10.1038/s41389-023-00457-3 (PMC9968314; doi:10.1038/s41389-023-00457-3)
Supplement: Supplementary file 2 — Table S1 [file 41389_2023_457_MOESM2_ESM.xlsx]

## Sheet: Sheet1
Category	Term	Count	%	PValue	Genes	List Total	Pop Hits	Pop Total	Fold Enrichment	Bonferroni	Benjamini	FDR
GOTERM_BP_DIRECT	GO:0030036~actin cytoskeleton organization	15	5.90551	1.05586e-07	CAP1, TMOD3, FLII, ACTN1, ACTN4, CORO1C, SMTN, CFL1, SPECC1L, FLNA, FLNB, FLNC, SPTAN1, RAN, SPTBN1	249	182	19256	6.37363	0.000195842	1.63218e-05	1.57938e-05
GOTERM_BP_DIRECT	GO:0043066~negative regulation of apoptotic process	24	9.44882	3.58308e-07	HSPA9, NPM1, ANXA1, DDX3X, SERPINB2, HSPA5, TFRC, PRKDC, GSTP1, ANXA5, PA2G4, PHB2, YWHAZ, EGFR, HSPD1, HSP90B1, CFL1, ALB, MYO18A, FLNA, VDAC1, HSPA1A, TGM2, TXNDC5	249	526	19256	3.52852	0.00066444	5.11278e-05	4.9474e-05
GOTERM_BP_DIRECT	GO:0098761~cellular response to interleukin-7	6	2.3622	6.1974e-07	PDIA3, STIP1, ATP5F1B, YBX1, P4HB, HSPD1	249	14	19256	33.1429	0.00114896	8.21156e-05	7.94595e-05
GOTERM_BP_DIRECT	GO:0017148~negative regulation of translation	10	3.93701	1.2094e-06	ILF3, DDX3X, EPRS1, NCL, EIF4A3, RACK1, IGF2BP2, YBX1, CALR, GAPDH	249	83	19256	9.31727	0.00224093	0.000142068	0.000137473
GOTERM_BP_DIRECT	GO:0061621~canonical glycolysis	6	2.3622	1.32393e-06	PKM, TPI1, PGK1, ENO1, PFKP, HK1	249	16	19256	29	0.00245289	0.000142068	0.000137473
GOTERM_BP_DIRECT	GO:0034976~response to endoplasmic reticulum stress	10	3.93701	1.33948e-06	ERO1A, PDIA3, ATP2A2, HYOU1, P4HB, EEF2, PDIA6, EIF2S1, HSP90B1, PDIA4	249	84	19256	9.20635	0.00248165	0.000142068	0.000137473
GOTERM_BP_DIRECT	GO:1901998~toxin transport	8	3.14961	1.37856e-06	CCT3, CCT2, HSPA5, TCP1, CCT8, CCT7, CCT5, CCT4	249	44	19256	14.0606	0.00255397	0.000142068	0.000137473
GOTERM_BP_DIRECT	GO:0007015~actin filament organization	12	4.72441	1.76797e-06	MYO1B, MYO1C, TPM4, MPRIP, TMOD3, ACTN1, MYO6, ALDOA, TRIOBP, DBN1, CORO1C, PPP1R9B	249	138	19256	6.72464	0.00327421	0.000172609	0.000167026
GOTERM_BP_DIRECT	GO:0002218~activation of innate immune response	7	2.75591	2.94008e-06	XRCC6, SFPQ, HSP90AA1, XRCC5, PRKDC, NONO, MATR3	249	32	19256	16.9167	0.00543902	0.000272693	0.000263873
GOTERM_BP_DIRECT	GO:0034605~cellular response to heat	8	3.14961	5.02465e-06	YWHAE, VCP, HSP90AA1, HSP90AB1, ATP2A2, EIF2S1, HSPD1, HSPA1A	249	53	19256	11.673	0.00927745	0.000443844	0.000429488
GOTERM_BP_DIRECT	GO:0006414~translational elongation	6	2.3622	5.85118e-06	EIF5A, EEF1G, EEF1A1, EEF1D, EEF2, TUFM	249	21	19256	22.0952	0.0107953	0.000488175	0.000472385
GOTERM_BP_DIRECT	GO:0051017~actin filament bundle assembly	7	2.75591	6.05285e-06	LIMA1, MYO1B, CALD1, ACTN1, PAWR, PLS3, EZR	249	36	19256	15.037	0.0111653	0.000488175	0.000472385
GOTERM_BP_DIRECT	GO:0051131~chaperone-mediated protein complex assembly	6	2.3622	7.4928e-06	CCT2, HSP90AA1, HSP90AB1, HSPA4, HSPD1, HSPA1A	249	22	19256	21.0909	0.013803	0.000579131	0.000560399
GOTERM_BP_DIRECT	GO:0045727~positive regulation of translation	9	3.54331	1.16008e-05	NPM1, DDX3X, DDX39B, PRKDC, EIF4A3, EIF3E, VIM, EEF2, EIF3C	249	83	19256	8.38554	0.0212896	0.000860776	0.000832934
GOTERM_BP_DIRECT	GO:0042026~protein refolding	6	2.3622	1.46472e-05	HSPA9, HSPA8, HSP90AA1, HSPA5, HSPD1, HSPA1A	249	25	19256	18.56	0.026805	0.00104502	0.00101122
GOTERM_BP_DIRECT	GO:0030042~actin filament depolymerization	5	1.9685	1.75249e-05	GSN, WDR1, CFL1, TWF1, PPP1R9B	249	13	19256	29.7436	0.0319863	0.00120403	0.00116508
GOTERM_BP_DIRECT	GO:2000767~positive regulation of cytoplasmic translation	5	1.9685	4.32708e-05	PKM, DHX9, YBX1, PABPC1, EEF2	249	16	19256	24.1667	0.0771321	0.00286669	0.00277397
GOTERM_BP_DIRECT	GO:0001732~formation of cytoplasmic translation initiation complex	5	1.9685	5.60139e-05	EIF3L, EIF3E, EIF3C, EIF3A, EIF3B	249	17	19256	22.7451	0.0986924	0.00358296	0.00346707
GOTERM_BP_DIRECT	GO:0051973~positive regulation of telomerase activity	6	2.3622	6.97902e-05	CCT2, HSP90AA1, HSP90AB1, XRCC5, TCP1, CCT4	249	34	19256	13.6471	0.121435	0.00425461	0.00411699
GOTERM_BP_DIRECT	GO:1903608~protein localization to cytoplasmic stress granule	4	1.5748	7.11012e-05	SSB, DDX3X, DHX9, YBX1	249	7	19256	44.1905	0.123569	0.00425461	0.00411699
GOTERM_BP_DIRECT	GO:0006986~response to unfolded protein	7	2.75591	7.34403e-05	HSPA8, HSP90AA1, HSP90AB1, HSPA4, SERPINH1, HSPD1, HSPA1A	249	55	19256	9.84242	0.127364	0.00425724	0.00411954
GOTERM_BP_DIRECT	GO:0042493~response to drug	14	5.51181	0.000116426	ANXA1, HSP90AB1, XRCC5, CTPS1, ATP1A1, EEF2, HSPD1, LDHA, XPO1, PNP, MYO6, CALR, TOP1, UQCRC2	249	293	19256	3.69511	0.194251	0.00654456	0.00633288
GOTERM_BP_DIRECT	GO:0051016~barbed-end actin filament capping	5	1.9685	0.000196116	SVIL, GSN, FLII, TWF1, TRIOBP	249	23	19256	16.8116	0.304992	0.0106999	0.0103538
GOTERM_BP_DIRECT	GO:0042307~positive regulation of protein import into nucleus	6	2.3622	0.000245289	HSP90AA1, HSP90AB1, JUP, FLNA, RAN, IPO5	249	44	19256	10.5455	0.365594	0.0130003	0.0125798
GOTERM_BP_DIRECT	GO:0070527~platelet aggregation	6	2.3622	0.000273078	MYH9, FLNA, TLN1, PPIA, CLIC1, VCL	249	45	19256	10.3111	0.397477	0.0137649	0.0133197
GOTERM_BP_DIRECT	GO:0006418~tRNA aminoacylation for protein translation	5	1.9685	0.000274557	GARS1, RARS1, QARS1, EPRS1, IARS1	249	25	19256	15.4667	0.399128	0.0137649	0.0133197
GOTERM_BP_DIRECT	GO:0075522~IRES-dependent viral translational initiation	4	1.5748	0.000322619	PTBP1, SSB, EIF3A, EIF3B	249	11	19256	28.1212	0.450394	0.0153451	0.0148487
GOTERM_BP_DIRECT	GO:0070934~CRD-mediated mRNA stabilization	4	1.5748	0.000322619	DHX9, IGF2BP2, YBX1, PABPC1	249	11	19256	28.1212	0.450394	0.0153451	0.0148487
GOTERM_BP_DIRECT	GO:0071364~cellular response to epidermal growth factor stimulus	6	2.3622	0.000335758	EEF1A1, NCL, GSTP1, IQGAP1, EGFR, PPP1R9B	249	47	19256	9.87234	0.463633	0.0155708	0.0150671
GOTERM_BP_DIRECT	GO:0032508~DNA duplex unwinding	7	2.75591	0.000411766	XRCC6, DDX3X, ANXA1, XRCC5, DHX9, RUVBL2, RUVBL1	249	75	19256	7.21778	0.534193	0.0186299	0.0180273
GOTERM_BP_DIRECT	GO:0051014~actin filament severing	4	1.5748	0.000548637	SVIL, GSN, FLII, CFL1	249	13	19256	23.7949	0.638684	0.0242315	0.0234477
GOTERM_BP_DIRECT	GO:0006611~protein export from nucleus	5	1.9685	0.00064278	HSPA9, XPO1, CSE1L, CALR, RAN	249	31	19256	12.4731	0.696611	0.0277292	0.0268323
GOTERM_BP_DIRECT	GO:0000723~telomere maintenance	6	2.3622	0.000761124	XRCC6, PARP1, XRCC5, PRKDC, RUVBL2, RUVBL1	249	56	19256	8.28571	0.756448	0.0320883	0.0310504
GOTERM_BP_DIRECT	GO:0008360~regulation of cell shape	9	3.54331	0.00091555	ANXA1, WDR1, MYH9, MSN, ALDOA, EZR, MYH10, PALM2AKAP2, MYL12B	249	155	19256	4.49032	0.817156	0.0370668	0.0358679
GOTERM_BP_DIRECT	GO:0051085~chaperone mediated protein folding requiring cofactor	5	1.9685	0.000919176	HSPA9, ERO1A, HSPA8, HSPA5, HSPA1A	249	34	19256	11.3725	0.818383	0.0370668	0.0358679
GOTERM_BP_DIRECT	GO:0031532~actin cytoskeleton reorganization	6	2.3622	0.000966852	ANXA1, CTTN, MYH9, FLNA, EZR, PLEC	249	59	19256	7.86441	0.833769	0.0381598	0.0369255
GOTERM_BP_DIRECT	GO:0051028~mRNA transport	7	2.75591	0.00102346	EIF5A, MYO1C, XPO1, DHX9, EIF4A3, IGF2BP2, LRPPRC	249	89	19256	6.0824	0.850355	0.0388938	0.0376358
GOTERM_BP_DIRECT	GO:0046034~ATP metabolic process	5	1.9685	0.00102738	HSPA8, ATP5F1A, VCP, NT5E, HSPA1A	249	35	19256	11.0476	0.851441	0.0388938	0.0376358
GOTERM_BP_DIRECT	GO:0030308~negative regulation of cell growth	8	3.14961	0.001302	PHB1, DDX3X, PPP2R1A, RACK1, ENO1, RBBP7, HSPA1A, PPP1R9B	249	127	19256	4.87139	0.910792	0.0483042	0.0467418
GOTERM_BP_DIRECT	GO:0030048~actin filament-based movement	4	1.5748	0.00149258	MYO1B, MYO6, MYH9, MYH10	249	18	19256	17.1852	0.937389	0.054289	0.052533
GOTERM_BP_DIRECT	GO:0090666~scaRNA localization to Cajal body	3	1.1811	0.0016103	CCT2, TCP1, CCT4	249	5	19256	46.4	0.949688	0.0563603	0.0545374
GOTERM_BP_DIRECT	GO:0075525~viral translational termination-reinitiation	3	1.1811	0.0016103	EIF3L, EIF3A, EIF3B	249	5	19256	46.4	0.949688	0.0563603	0.0545374
GOTERM_BP_DIRECT	GO:0030050~vesicle transport along actin filament	4	1.5748	0.00175568	MYO1B, MYO1C, MYO6, ACTN4	249	19	19256	16.2807	0.961598	0.0598433	0.0579077
GOTERM_BP_DIRECT	GO:0071346~cellular response to interferon-gamma	7	2.75591	0.00177433	MYO1C, GSN, EPRS1, ZYX, FLNB, VIM, GAPDH	249	99	19256	5.46801	0.962906	0.0598433	0.0579077
GOTERM_BP_DIRECT	GO:0006605~protein targeting	5	1.9685	0.00204702	YWHAE, MYO1C, YWHAQ, CDC37, YWHAZ	249	42	19256	9.20635	0.977654	0.0678076	0.0656144
GOTERM_BP_DIRECT	GO:1901224~positive regulation of NIK/NF-kappaB signaling	6	2.3622	0.00208474	PHB1, DDX3X, ACTN4, CALR, PHB2, EGFR	249	70	19256	6.62857	0.979167	0.0678456	0.0656512
GOTERM_BP_DIRECT	GO:0006606~protein import into nucleus	7	2.75591	0.00216994	CSE1L, LMNA, KPNA2, PHB2, KPNB1, RAN, IPO5	249	103	19256	5.25566	0.982219	0.0694007	0.067156
GOTERM_BP_DIRECT	GO:0030520~intracellular estrogen receptor signaling pathway	4	1.5748	0.00271193	DDX17, DDX5, SAFB, PHB2	249	22	19256	14.0606	0.99351	0.085265	0.0825071
GOTERM_BP_DIRECT	GO:0006259~DNA metabolic process	4	1.5748	0.0030893	NT5E, MYO18A, KPNA2, RAN	249	23	19256	13.4493	0.996784	0.095511	0.0924217
GOTERM_BP_DIRECT	GO:0048511~rhythmic process	6	2.3622	0.00316501	SFPQ, DDX5, PRKDC, DHX9, NONO, RACK1	249	77	19256	6.02597	0.997206	0.0962475	0.0931343
GOTERM_BP_DIRECT	GO:0000055~ribosomal large subunit export from nucleus	3	1.1811	0.00332447	NPM1, XPO1, RAN	249	7	19256	33.1429	0.997924	0.097887	0.0947209
GOTERM_BP_DIRECT	GO:0000056~ribosomal small subunit export from nucleus	3	1.1811	0.00332447	NPM1, XPO1, RAN	249	7	19256	33.1429	0.997924	0.097887	0.0947209
GOTERM_BP_DIRECT	GO:0006886~intracellular protein transport	12	4.72441	0.00362951	HSPA9, EHD1, COPA, NPM1, XPO1, CTTN, COPB1, CSE1L, MYO6, CLTC, AP2B1, ARCN1	249	328	19256	2.82927	0.998823	0.105199	0.101796
GOTERM_BP_DIRECT	GO:0007568~aging	9	3.54331	0.00373685	ATP5F1A, GSN, TFRC, CANX, NAMPT, CACYBP, EEF2, EIF2S1, PPP1R9B	249	194	19256	3.58763	0.999036	0.106644	0.103195
GOTERM_BP_DIRECT	GO:0000380~alternative mRNA splicing, via spliceosome	4	1.5748	0.00393682	DDX17, SFPQ, DDX5, DHX9	249	25	19256	12.3733	0.999336	0.108997	0.105472
GOTERM_BP_DIRECT	GO:0051893~regulation of focal adhesion assembly	4	1.5748	0.00393682	LIMCH1, TLN1, VCL, CORO1C	249	25	19256	12.3733	0.999336	0.108997	0.105472
GOTERM_BP_DIRECT	GO:0032873~negative regulation of stress-activated MAPK cascade	3	1.1811	0.00439506	QARS1, GSTP1, PPIA	249	8	19256	29	0.999717	0.118938	0.115091
GOTERM_BP_DIRECT	GO:0030968~endoplasmic reticulum unfolded protein response	5	1.9685	0.00447932	ERO1A, VCP, HSPA5, CANX, CALR	249	52	19256	7.4359	0.999758	0.118938	0.115091
GOTERM_BP_DIRECT	GO:0008380~RNA splicing	9	3.54331	0.00448822	HSPA8, PTBP1, SFPQ, DDX39B, PPP2R1A, NONO, DHX15, YBX1, PPP1R9B	249	200	19256	3.48	0.999762	0.118938	0.115091
GOTERM_BP_DIRECT	GO:0034620~cellular response to unfolded protein	4	1.5748	0.00545062	HSPA9, HSPA8, HSPA5, HSPA1A	249	28	19256	11.0476	0.99996	0.141367	0.136795
GOTERM_BP_DIRECT	GO:1900152~negative regulation of nuclear-transcribed mRNA catabolic process, deadenylation-dependent decay	3	1.1811	0.00560296	DHX9, YBX1, PABPC1	249	9	19256	25.7778	0.99997	0.141367	0.136795
GOTERM_BP_DIRECT	GO:0010501~RNA secondary structure unwinding	3	1.1811	0.00560296	DDX3X, DDX39B, DHX9	249	9	19256	25.7778	0.99997	0.141367	0.136795
GOTERM_BP_DIRECT	GO:0001649~osteoblast differentiation	7	2.75591	0.00563945	PHB1, ATP5F1B, TPM4, DHX9, CLTC, IARS1, SND1	249	125	19256	4.33067	0.999972	0.141367	0.136795
GOTERM_BP_DIRECT	GO:0048660~regulation of smooth muscle cell proliferation	3	1.1811	0.00841601	XRCC6, XRCC5, PRKDC	249	11	19256	21.0909	1	0.208156	0.201423
GOTERM_BP_DIRECT	GO:0071456~cellular response to hypoxia	7	2.75591	0.00963041	ERO1A, NPEPPS, LMNA, PGK1, HYOU1, P4HB, PHB2	249	140	19256	3.86667	1	0.234891	0.227294
GOTERM_BP_DIRECT	GO:0045892~negative regulation of transcription, DNA-templated	16	6.29921	0.0097502	HSPA8, XRCC6, PHB1, XRCC5, NONO, ENO1, PA2G4, PHB2, SFPQ, ILF3, QARS1, YWHAQ, RUVBL2, RBBP7, CALR, MTA2	249	590	19256	2.09718	1	0.234891	0.227294
GOTERM_BP_DIRECT	GO:0006090~pyruvate metabolic process	3	1.1811	0.010014	LDHB, LDHA, VDAC1	249	12	19256	19.3333	1	0.235139	0.227533
GOTERM_BP_DIRECT	GO:0051693~actin filament capping	3	1.1811	0.010014	GSN, SPTAN1, SPTBN1	249	12	19256	19.3333	1	0.235139	0.227533
GOTERM_BP_DIRECT	GO:0031032~actomyosin structure organization	4	1.5748	0.0101945	LIMCH1, MYO18A, MYH9, MYH10	249	35	19256	8.8381	1	0.236386	0.22874
GOTERM_BP_DIRECT	GO:0042060~wound healing	6	2.3622	0.0107249	DSP, GSN, SERPINB2, DST, EGFR, PLEC	249	103	19256	4.50485	1	0.245614	0.237669
GOTERM_BP_DIRECT	GO:0035690~cellular response to drug	5	1.9685	0.0109222	PPP1R12A, HSPA5, TFRC, EGFR, PPP1R9B	249	67	19256	5.77114	1	0.247081	0.239089
GOTERM_BP_DIRECT	GO:0010951~negative regulation of endopeptidase activity	7	2.75591	0.0116836	SERPINB3, C4A, SERPINB2, ANXA2, SERPINE1, SERPINH1, GAPDH	249	146	19256	3.70776	1	0.260405	0.251982
GOTERM_BP_DIRECT	GO:0098609~cell-cell adhesion	8	3.14961	0.0117919	DSP, ANXA1, JUP, ANXA2, TMOD3, MYH9, TLN1, EGFR	249	190	19256	3.25614	1	0.260405	0.251982
GOTERM_BP_DIRECT	GO:0043123~positive regulation of I-kappaB kinase/NF-kappaB signaling	8	3.14961	0.0123847	TFRC, EEF1D, DHX15, PELI1, FLNA, TRIM21, GAPDH, TGM2	249	192	19256	3.22222	1	0.270279	0.261536
GOTERM_BP_DIRECT	GO:0048870~cell motility	4	1.5748	0.012775	CTTN, ACTBL2, DST, CFL1	249	38	19256	8.14035	1	0.275553	0.26664
GOTERM_BP_DIRECT	GO:0042981~regulation of apoptotic process	9	3.54331	0.0129655	VCP, HSP90AA1, PHB1, ACTN1, RUVBL2, RUVBL1, ACTN4, CALR, TGM2	249	240	19256	2.9	1	0.276449	0.267507
GOTERM_BP_DIRECT	GO:0006469~negative regulation of protein kinase activity	5	1.9685	0.0133072	QARS1, GSTP1, PPIA, RTRAF, PLEC	249	71	19256	5.44601	1	0.27948	0.27044
GOTERM_BP_DIRECT	GO:0055119~relaxation of cardiac muscle	3	1.1811	0.0135755	GSN, ATP2A2, ATP1A1	249	14	19256	16.5714	1	0.27948	0.27044
GOTERM_BP_DIRECT	GO:1903364~positive regulation of cellular protein catabolic process	3	1.1811	0.0135755	HSP90AA1, MSN, EZR	249	14	19256	16.5714	1	0.27948	0.27044
GOTERM_BP_DIRECT	GO:0042220~response to cocaine	4	1.5748	0.0137103	HSP90AA1, HSP90AB1, HSPA5, HSPD1	249	39	19256	7.93162	1	0.27948	0.27044
GOTERM_BP_DIRECT	GO:1903827~regulation of cellular protein localization	3	1.1811	0.0155323	HSP90AA1, HSP90AB1, PARP1	249	15	19256	15.4667	1	0.309731	0.299713
GOTERM_BP_DIRECT	GO:0012501~programmed cell death	3	1.1811	0.0155323	PKM, TOP1, TGM2	249	15	19256	15.4667	1	0.309731	0.299713
GOTERM_BP_DIRECT	GO:0045184~establishment of protein localization	4	1.5748	0.0156953	VCP, FLNA, KPNB1, CORO1C	249	41	19256	7.54472	1	0.309731	0.299713
GOTERM_BP_DIRECT	GO:0071383~cellular response to steroid hormone stimulus	3	1.1811	0.0176021	HSPA8, ATP1A1, HSPA1A	249	16	19256	14.5	1	0.337562	0.326643
GOTERM_BP_DIRECT	GO:0034504~protein localization to nucleus	4	1.5748	0.0178334	YWHAE, XPO1, LMNA, CALR	249	43	19256	7.1938	1	0.337562	0.326643
GOTERM_BP_DIRECT	GO:0006094~gluconeogenesis	4	1.5748	0.0178334	GPI, TPI1, MDH2, PGK1	249	43	19256	7.1938	1	0.337562	0.326643
GOTERM_BP_DIRECT	GO:0045454~cell redox homeostasis	4	1.5748	0.0178334	ERO1A, TXNRD1, PRDX1, PRDX6	249	43	19256	7.1938	1	0.337562	0.326643
GOTERM_BP_DIRECT	GO:0036211~protein modification process	5	1.9685	0.0182292	ERO1A, USP25, PARP1, PRKDC, RPN1	249	78	19256	4.95726	1	0.341567	0.330519
GOTERM_BP_DIRECT	GO:1900026~positive regulation of substrate adhesion-dependent cell spreading	4	1.5748	0.0189603	FLNA, P4HB, CALR, TRIOBP	249	44	19256	7.0303	1	0.351713	0.340337
GOTERM_BP_DIRECT	GO:0030433~ubiquitin-dependent ERAD pathway	5	1.9685	0.0206419	VCP, HSPA5, CANX, CALR, HSP90B1	249	81	19256	4.77366	1	0.379116	0.366853
GOTERM_BP_DIRECT	GO:0006754~ATP biosynthetic process	3	1.1811	0.0220677	ATP5F1A, ATP5F1B, ALDOA	249	18	19256	12.8889	1	0.393612	0.38088
GOTERM_BP_DIRECT	GO:1901222~regulation of NIK/NF-kappaB signaling	3	1.1811	0.0220677	PRDX1, UACA, RAI14	249	18	19256	12.8889	1	0.393612	0.38088
GOTERM_BP_DIRECT	GO:0031396~regulation of protein ubiquitination	3	1.1811	0.0220677	HSP90AA1, HSP90AB1, HSPA1A	249	18	19256	12.8889	1	0.393612	0.38088
GOTERM_BP_DIRECT	GO:0006310~DNA recombination	5	1.9685	0.0223542	XRCC6, XRCC5, RUVBL2, NONO, RUVBL1	249	83	19256	4.65863	1	0.394925	0.382151
GOTERM_BP_DIRECT	GO:0032880~regulation of protein localization	5	1.9685	0.023242	HSP90AA1, HSP90AB1, PARP1, RACK1, TRIM21	249	84	19256	4.60317	1	0.406734	0.393579
GOTERM_BP_DIRECT	GO:0021762~substantia nigra development	4	1.5748	0.023854	YWHAE, LDHA, YWHAQ, HSPA5	249	48	19256	6.44444	1	0.413544	0.400168
GOTERM_BP_DIRECT	GO:0030220~platelet formation	3	1.1811	0.0244574	WDR1, ACTN1, MYH9	249	19	19256	12.2105	1	0.416224	0.402761
GOTERM_BP_DIRECT	GO:0042730~fibrinolysis	3	1.1811	0.0244574	SERPINB2, ANXA2, SERPINE1	249	19	19256	12.2105	1	0.416224	0.402761
GOTERM_BP_DIRECT	GO:1903923~positive regulation of protein processing in phagocytic vesicle	2	0.787402	0.025593	GSN, MYH9	249	2	19256	77.3333	1	0.427703	0.413869
GOTERM_BP_DIRECT	GO:0046166~glyceraldehyde-3-phosphate biosynthetic process	2	0.787402	0.025593	TPI1, TKT	249	2	19256	77.3333	1	0.427703	0.413869
GOTERM_BP_DIRECT	GO:0051301~cell division	11	4.33071	0.02677	DYNC1H1, TUBA1C, SEPTIN2, CDC37, TUBB, SPECC1L, CLTC, RUVBL1, MAP4, TRIOBP, RAN	249	382	19256	2.22688	1	0.43943	0.425217
GOTERM_BP_DIRECT	GO:0006607~NLS-bearing protein import into nucleus	3	1.1811	0.0269475	KPNA2, KPNB1, IPO5	249	20	19256	11.6	1	0.43943	0.425217
GOTERM_BP_DIRECT	GO:0006936~muscle contraction	5	1.9685	0.0270054	MYL6, TPM4, CALD1, TMOD3, MYOF	249	88	19256	4.39394	1	0.43943	0.425217
GOTERM_BP_DIRECT	GO:1900087~positive regulation of G1/S transition of mitotic cell cycle	4	1.5748	0.0279302	DDX3X, ANXA1, EGFR, EIF4G1	249	51	19256	6.06536	1	0.449081	0.434555
GOTERM_BP_DIRECT	GO:0045471~response to ethanol	6	2.3622	0.0289842	ATP5F1A, GSN, GSTP1, EEF2, TUFM, EIF4G1	249	133	19256	3.48872	1	0.449081	0.434555
GOTERM_BP_DIRECT	GO:0034599~cellular response to oxidative stress	5	1.9685	0.0290159	PARP1, ATP2A2, PPIA, EIF2S1, HSPA1A	249	90	19256	4.2963	1	0.449081	0.434555
GOTERM_BP_DIRECT	GO:0050714~positive regulation of protein secretion	4	1.5748	0.0293659	MYO18A, EZR, MYH10, PPIA	249	52	19256	5.94872	1	0.449081	0.434555
GOTERM_BP_DIRECT	GO:0010824~regulation of centrosome duplication	3	1.1811	0.0295352	NPM1, XPO1, PDCD6IP	249	21	19256	11.0476	1	0.449081	0.434555
GOTERM_BP_DIRECT	GO:0045104~intermediate filament cytoskeleton organization	3	1.1811	0.0295352	DSP, DST, PLEC	249	21	19256	11.0476	1	0.449081	0.434555
GOTERM_BP_DIRECT	GO:0008154~actin polymerization or depolymerization	3	1.1811	0.0295352	SVIL, GSN, FLII	249	21	19256	11.0476	1	0.449081	0.434555
GOTERM_BP_DIRECT	GO:0055001~muscle cell development	3	1.1811	0.0295352	ACTN1, ACTN4, FLNC	249	21	19256	11.0476	1	0.449081	0.434555
GOTERM_BP_DIRECT	GO:0033138~positive regulation of peptidyl-serine phosphorylation	5	1.9685	0.0300536	HSP90AA1, HSP90AB1, TFRC, EGFR, EIF4G1	249	91	19256	4.24908	1	0.453247	0.438587
GOTERM_BP_DIRECT	GO:0031334~positive regulation of protein complex assembly	4	1.5748	0.033903	VCP, TFRC, MMP1, RACK1	249	55	19256	5.62424	1	0.507178	0.490774
GOTERM_BP_DIRECT	GO:0006464~cellular protein modification process	5	1.9685	0.0367374	ERO1A, USP25, PRKDC, RPN1, UBA1	249	97	19256	3.98625	1	0.524124	0.507171
GOTERM_BP_DIRECT	GO:0009410~response to xenobiotic stimulus	8	3.14961	0.0368341	HSP90AA1, PNP, HSP90AB1, XRCC5, CTPS1, CALR, ATP1A1, TOP1	249	241	19256	2.56708	1	0.524124	0.507171
GOTERM_BP_DIRECT	GO:1903078~positive regulation of protein localization to plasma membrane	4	1.5748	0.0371179	EZR, EGFR, SPTBN1, PPP1R9B	249	57	19256	5.4269	1	0.524124	0.507171
GOTERM_BP_DIRECT	GO:0048146~positive regulation of fibroblast proliferation	4	1.5748	0.0371179	ANXA2, PRKDC, DHX9, EGFR	249	57	19256	5.4269	1	0.524124	0.507171
GOTERM_BP_DIRECT	GO:0034063~stress granule assembly	3	1.1811	0.0378548	DYNC1H1, DDX3X, EIF2S1	249	24	19256	9.66667	1	0.524124	0.507171
GOTERM_BP_DIRECT	GO:0045445~myoblast differentiation	3	1.1811	0.0378548	DDX17, DDX5, PLEC	249	24	19256	9.66667	1	0.524124	0.507171
GOTERM_BP_DIRECT	GO:0045621~positive regulation of lymphocyte differentiation	2	0.787402	0.0381438	XRCC6, PRKDC	249	3	19256	51.5556	1	0.524124	0.507171
GOTERM_BP_DIRECT	GO:0034462~small-subunit processome assembly	2	0.787402	0.0381438	XRCC5, PRKDC	249	3	19256	51.5556	1	0.524124	0.507171
GOTERM_BP_DIRECT	GO:0071475~cellular hyperosmotic salinity response	2	0.787402	0.0381438	XRCC6, XRCC5	249	3	19256	51.5556	1	0.524124	0.507171
GOTERM_BP_DIRECT	GO:1905686~positive regulation of plasma membrane repair	2	0.787402	0.0381438	AHNAK, ANXA2	249	3	19256	51.5556	1	0.524124	0.507171
GOTERM_BP_DIRECT	GO:0045069~regulation of viral genome replication	2	0.787402	0.0381438	DDX5, PPIA	249	3	19256	51.5556	1	0.524124	0.507171
GOTERM_BP_DIRECT	GO:0034644~cellular response to UV	4	1.5748	0.0404832	NPM1, PARP1, RUVBL2, EIF2S1	249	59	19256	5.24294	1	0.552151	0.534292
GOTERM_BP_DIRECT	GO:0008104~protein localization	6	2.3622	0.0407788	YWHAE, NPM1, YWHAQ, SEPTIN2, YWHAZ, PLEC	249	146	19256	3.17808	1	0.552151	0.534292
GOTERM_BP_DIRECT	GO:0046718~viral entry into host cell	5	1.9685	0.0416315	SERPINB3, PHB1, TFRC, EGFR, HSPA1A	249	101	19256	3.82838	1	0.559611	0.541511
GOTERM_BP_DIRECT	GO:1990830~cellular response to leukemia inhibitory factor	5	1.9685	0.0429099	TFRC, XRCC5, NCL, CACYBP, PFKP	249	102	19256	3.79085	1	0.562864	0.544658
GOTERM_BP_DIRECT	GO:0032727~positive regulation of interferon-alpha production	3	1.1811	0.0438371	DDX3X, DHX9, HSPD1	249	26	19256	8.92308	1	0.562864	0.544658
GOTERM_BP_DIRECT	GO:0071353~cellular response to interleukin-4	3	1.1811	0.0438371	HSP90AB1, HSPA5, IMPDH2	249	26	19256	8.92308	1	0.562864	0.544658
GOTERM_BP_DIRECT	GO:0072583~clathrin-dependent endocytosis	3	1.1811	0.0438371	CANX, CLTC, AP2B1	249	26	19256	8.92308	1	0.562864	0.544658
GOTERM_BP_DIRECT	GO:0048026~positive regulation of mRNA splicing, via spliceosome	3	1.1811	0.0438371	HSPA8, NCL, PRDX6	249	26	19256	8.92308	1	0.562864	0.544658
GOTERM_BP_DIRECT	GO:0030155~regulation of cell adhesion	4	1.5748	0.0439975	PPP1R12A, GSN, PPP2R1A, LMO7	249	61	19256	5.07104	1	0.562864	0.544658
GOTERM_BP_DIRECT	GO:0040008~regulation of growth	4	1.5748	0.0439975	PPP2R1A, RUVBL2, RUVBL1, TKT	249	61	19256	5.07104	1	0.562864	0.544658
GOTERM_BP_DIRECT	GO:0001525~angiogenesis	8	3.14961	0.045175	ATP5F1B, ANXA2, CALD1, NCL, SERPINE1, MYH9, FLNA, YWHAZ	249	252	19256	2.45503	1	0.57397	0.555405
GOTERM_BP_DIRECT	GO:0010608~posttranscriptional regulation of gene expression	3	1.1811	0.0469511	NPM1, CDC37, MATR3	249	27	19256	8.59259	1	0.581674	0.56286
GOTERM_BP_DIRECT	GO:0002639~positive regulation of immunoglobulin production	3	1.1811	0.0469511	GPI, PHB1, PHB2	249	27	19256	8.59259	1	0.581674	0.56286
GOTERM_BP_DIRECT	GO:0001778~plasma membrane repair	3	1.1811	0.0469511	MYOF, ANXA6, MYH9	249	27	19256	8.59259	1	0.581674	0.56286
GOTERM_BP_DIRECT	GO:0000398~mRNA splicing, via spliceosome	7	2.75591	0.0470356	HSPA8, SFPQ, DDX5, DDX39B, NONO, EIF4A3, PABPC1	249	202	19256	2.67987	1	0.581674	0.56286
GOTERM_BP_DIRECT	GO:0045860~positive regulation of protein kinase activity	4	1.5748	0.0476587	XRCC6, NPM1, XRCC5, IQGAP1	249	63	19256	4.91005	1	0.585477	0.566539
GOTERM_BP_DIRECT	GO:0000278~mitotic cell cycle	6	2.3622	0.0492937	DYNC1H1, TUBA1C, PPP1R12A, TUBB, CLTC, RAN	249	154	19256	3.01299	1	0.589558	0.570489
GOTERM_BP_DIRECT	GO:0006610~ribosomal protein import into nucleus	2	0.787402	0.0505336	KPNB1, IPO5	249	4	19256	38.6667	1	0.589558	0.570489
GOTERM_BP_DIRECT	GO:0002502~peptide antigen assembly with MHC class I protein complex	2	0.787402	0.0505336	PDIA3, CALR	249	4	19256	38.6667	1	0.589558	0.570489
GOTERM_BP_DIRECT	GO:1905323~telomerase holoenzyme complex assembly	2	0.787402	0.0505336	HSP90AA1, HSP90AB1	249	4	19256	38.6667	1	0.589558	0.570489
GOTERM_BP_DIRECT	GO:1902115~regulation of organelle assembly	2	0.787402	0.0505336	MSN, EZR	249	4	19256	38.6667	1	0.589558	0.570489
GOTERM_BP_DIRECT	GO:0060334~regulation of interferon-gamma-mediated signaling pathway	2	0.787402	0.0505336	HSP90AB1, CDC37	249	4	19256	38.6667	1	0.589558	0.570489
GOTERM_BP_DIRECT	GO:0030043~actin filament fragmentation	2	0.787402	0.0505336	WDR1, CFL1	249	4	19256	38.6667	1	0.589558	0.570489
GOTERM_BP_DIRECT	GO:0036493~positive regulation of translation in response to endoplasmic reticulum stress	2	0.787402	0.0505336	DDX3X, EIF4G1	249	4	19256	38.6667	1	0.589558	0.570489
GOTERM_BP_DIRECT	GO:0071466~cellular response to xenobiotic stimulus	4	1.5748	0.051465	PPP1R12A, HSPA5, TFRC, PPP1R9B	249	65	19256	4.75897	1	0.596672	0.577373
GOTERM_BP_DIRECT	GO:0032869~cellular response to insulin stimulus	5	1.9685	0.0524728	PKM, EPRS1, PARP1, PRKDC, GSTP1	249	109	19256	3.5474	1	0.600846	0.581412
GOTERM_BP_DIRECT	GO:0090263~positive regulation of canonical Wnt signaling pathway	5	1.9685	0.0524728	VCP, DDX3X, JUP, RUVBL1, EGFR	249	109	19256	3.5474	1	0.600846	0.581412
GOTERM_BP_DIRECT	GO:0003009~skeletal muscle contraction	3	1.1811	0.0534117	HSP90AA1, ATP2A2, EEF2	249	29	19256	8	1	0.60261	0.583119
GOTERM_BP_DIRECT	GO:0070372~regulation of ERK1 and ERK2 cascade	3	1.1811	0.0534117	GSTP1, YWHAZ, EGFR	249	29	19256	8	1	0.60261	0.583119
GOTERM_BP_DIRECT	GO:0001934~positive regulation of protein phosphorylation	7	2.75591	0.0536158	HSP90AA1, TFRC, ANXA2, LIMCH1, RACK1, PPIA, EGFR	249	209	19256	2.59011	1	0.60261	0.583119
GOTERM_BP_DIRECT	GO:0050729~positive regulation of inflammatory response	5	1.9685	0.0539263	DHX9, SERPINE1, EGFR, HSPD1, TGM2	249	110	19256	3.51515	1	0.60261	0.583119
GOTERM_BP_DIRECT	GO:0009615~response to virus	5	1.9685	0.0554015	EEF1G, DDX3X, CFL1, ENO1, CCT5	249	111	19256	3.48348	1	0.606588	0.586968
GOTERM_BP_DIRECT	GO:0000281~mitotic cytokinesis	4	1.5748	0.0554139	PDCD6IP, CFL1, MYH10, SPTBN1	249	67	19256	4.61692	1	0.606588	0.586968
GOTERM_BP_DIRECT	GO:0051092~positive regulation of NF-kappaB transcription factor activity	6	2.3622	0.0563173	NPM1, TFRC, DHX9, TRIM21, PPIA, HSPA1A	249	160	19256	2.9	1	0.606588	0.586968
GOTERM_BP_DIRECT	GO:0018149~peptide cross-linking	3	1.1811	0.0567533	DSP, ANXA1, TGM2	249	30	19256	7.73333	1	0.606588	0.586968
GOTERM_BP_DIRECT	GO:2000773~negative regulation of cellular senescence	3	1.1811	0.0567533	PRKDC, NAMPT, YBX1	249	30	19256	7.73333	1	0.606588	0.586968
GOTERM_BP_DIRECT	GO:0045070~positive regulation of viral genome replication	3	1.1811	0.0567533	DDX3X, PABPC1, PPIA	249	30	19256	7.73333	1	0.606588	0.586968
GOTERM_BP_DIRECT	GO:0007202~activation of phospholipase C activity	3	1.1811	0.0567533	PHB1, PHB2, EGFR	249	30	19256	7.73333	1	0.606588	0.586968
GOTERM_BP_DIRECT	GO:0032355~response to estradiol	5	1.9685	0.0568983	GPI, ANXA1, GSTP1, CALR, EEF2	249	112	19256	3.45238	1	0.606588	0.586968
GOTERM_BP_DIRECT	GO:0072659~protein localization to plasma membrane	6	2.3622	0.0574922	EHD1, JUP, ANXA2, FLNA, EZR, SPTBN1	249	161	19256	2.88199	1	0.609417	0.589705
GOTERM_BP_DIRECT	GO:0071480~cellular response to gamma radiation	3	1.1811	0.0601659	XRCC6, HSPA5, XRCC5	249	31	19256	7.48387	1	0.625957	0.60571
GOTERM_BP_DIRECT	GO:0006446~regulation of translational initiation	3	1.1811	0.0601659	EIF3E, EIF3B, EIF4G1	249	31	19256	7.48387	1	0.625957	0.60571
GOTERM_BP_DIRECT	GO:0007623~circadian rhythm	4	1.5748	0.0615996	NONO, IMPDH2, TOP1, EGFR	249	70	19256	4.41905	1	0.625957	0.60571
GOTERM_BP_DIRECT	GO:0048661~positive regulation of smooth muscle cell proliferation	4	1.5748	0.0615996	PHB1, NAMPT, EGFR, TGM2	249	70	19256	4.41905	1	0.625957	0.60571
GOTERM_BP_DIRECT	GO:0060338~regulation of type I interferon-mediated signaling pathway	2	0.787402	0.0627644	HSP90AB1, CDC37	249	5	19256	30.9333	1	0.625957	0.60571
GOTERM_BP_DIRECT	GO:0022614~membrane to membrane docking	2	0.787402	0.0627644	MSN, EZR	249	5	19256	30.9333	1	0.625957	0.60571
GOTERM_BP_DIRECT	GO:0000725~recombinational repair	2	0.787402	0.0627644	XRCC6, XRCC5	249	5	19256	30.9333	1	0.625957	0.60571
GOTERM_BP_DIRECT	GO:1990051~activation of protein kinase C activity	2	0.787402	0.0627644	PHB1, PHB2	249	5	19256	30.9333	1	0.625957	0.60571
GOTERM_BP_DIRECT	GO:1903416~response to glycoside	2	0.787402	0.0627644	CALR, ATP1A1	249	5	19256	30.9333	1	0.625957	0.60571
GOTERM_BP_DIRECT	GO:0070370~cellular heat acclimation	2	0.787402	0.0627644	RBBP7, HSPA1A	249	5	19256	30.9333	1	0.625957	0.60571
GOTERM_BP_DIRECT	GO:0051208~sequestering of calcium ion	2	0.787402	0.0627644	CALR, HSP90B1	249	5	19256	30.9333	1	0.625957	0.60571
GOTERM_BP_DIRECT	GO:0045740~positive regulation of DNA replication	3	1.1811	0.0636472	DHX9, CACYBP, EGFR	249	32	19256	7.25	1	0.628008	0.607695
GOTERM_BP_DIRECT	GO:0007159~leukocyte cell-cell adhesion	3	1.1811	0.0636472	NT5E, MSN, EZR	249	32	19256	7.25	1	0.628008	0.607695
GOTERM_BP_DIRECT	GO:0006397~mRNA processing	7	2.75591	0.0656879	HSPA8, PTBP1, SFPQ, CSTF3, NONO, DHX15, YBX1	249	220	19256	2.46061	1	0.644714	0.623861
GOTERM_BP_DIRECT	GO:0043086~negative regulation of catalytic activity	5	1.9685	0.0663304	SERPINB3, PPP1R12A, CAND1, ANXA5, IQGAP1	249	118	19256	3.27684	1	0.647594	0.626647
GOTERM_BP_DIRECT	GO:0050769~positive regulation of neurogenesis	3	1.1811	0.0671948	XRCC5, NAP1L1, TGM2	249	33	19256	7.0303	1	0.6492	0.628201
GOTERM_BP_DIRECT	GO:0003281~ventricular septum development	3	1.1811	0.0671948	LUZP1, MATR3, AP2B1	249	33	19256	7.0303	1	0.6492	0.628201
GOTERM_BP_DIRECT	GO:0006302~double-strand break repair	4	1.5748	0.0680922	VCP, PARP1, XRCC5, PRKDC	249	73	19256	4.23744	1	0.654461	0.633293
GOTERM_BP_DIRECT	GO:0006412~translation	7	2.75591	0.0691497	EEF1A1, QARS1, RACK1, EGFR, DARS1, FARSB, EIF4G1	249	223	19256	2.4275	1	0.6612	0.639813
GOTERM_BP_DIRECT	GO:0006260~DNA replication	5	1.9685	0.0713328	DHX9, NAP1L1, SSBP1, RBBP7, TOP1	249	121	19256	3.19559	1	0.671045	0.64934
GOTERM_BP_DIRECT	GO:0006898~receptor-mediated endocytosis	4	1.5748	0.0725864	CAP1, CTTN, CLTC, EGFR	249	75	19256	4.12444	1	0.671045	0.64934
GOTERM_BP_DIRECT	GO:0006338~chromatin remodeling	6	2.3622	0.0734114	NPM1, RUVBL2, RUVBL1, RBBP7, TOP1, MTA2	249	173	19256	2.68208	1	0.671045	0.64934
GOTERM_BP_DIRECT	GO:0006303~double-strand break repair via nonhomologous end joining	3	1.1811	0.0744799	XRCC6, XRCC5, PRKDC	249	35	19256	6.62857	1	0.671045	0.64934
GOTERM_BP_DIRECT	GO:0031340~positive regulation of vesicle fusion	2	0.787402	0.0748383	ANXA1, ANXA2	249	6	19256	25.7778	1	0.671045	0.64934
GOTERM_BP_DIRECT	GO:0031581~hemidesmosome assembly	2	0.787402	0.0748383	DST, PLEC	249	6	19256	25.7778	1	0.671045	0.64934
GOTERM_BP_DIRECT	GO:0086073~bundle of His cell-Purkinje myocyte adhesion involved in cell communication	2	0.787402	0.0748383	DSP, JUP	249	6	19256	25.7778	1	0.671045	0.64934
GOTERM_BP_DIRECT	GO:0000054~ribosomal subunit export from nucleus	2	0.787402	0.0748383	XPO1, RAN	249	6	19256	25.7778	1	0.671045	0.64934
GOTERM_BP_DIRECT	GO:1902416~positive regulation of mRNA binding	2	0.787402	0.0748383	EIF3E, EIF3C	249	6	19256	25.7778	1	0.671045	0.64934
GOTERM_BP_DIRECT	GO:0009299~mRNA transcription	2	0.787402	0.0748383	DDX5, EEF1D	249	6	19256	25.7778	1	0.671045	0.64934
GOTERM_BP_DIRECT	GO:1903298~negative regulation of hypoxia-induced intrinsic apoptotic signaling pathway	2	0.787402	0.0748383	HYOU1, ENO1	249	6	19256	25.7778	1	0.671045	0.64934
GOTERM_BP_DIRECT	GO:0051293~establishment of spindle localization	2	0.787402	0.0748383	DYNC1H1, CFL1	249	6	19256	25.7778	1	0.671045	0.64934
GOTERM_BP_DIRECT	GO:0097190~apoptotic signaling pathway	4	1.5748	0.0748821	ANXA6, PAWR, UACA, RAI14	249	76	19256	4.07018	1	0.671045	0.64934
GOTERM_BP_DIRECT	GO:0098869~cellular oxidant detoxification	4	1.5748	0.0772098	TXNRD1, GSTP1, ALB, PRDX6	249	77	19256	4.01732	1	0.687607	0.665366
GOTERM_BP_DIRECT	GO:0048675~axon extension	3	1.1811	0.0782129	HSP90AA1, HSP90AB1, VCL	249	36	19256	6.44444	1	0.687607	0.665366
GOTERM_BP_DIRECT	GO:0032743~positive regulation of interleukin-2 production	3	1.1811	0.0782129	PNP, ANXA1, SPTBN1	249	36	19256	6.44444	1	0.687607	0.665366
GOTERM_BP_DIRECT	GO:0042113~B cell activation	3	1.1811	0.0782129	PHB1, PHB2, HSPD1	249	36	19256	6.44444	1	0.687607	0.665366
GOTERM_BP_DIRECT	GO:0016192~vesicle-mediated transport	7	2.75591	0.081445	SPAG9, HSPA8, COPA, COPB1, CLTC, AP2B1, HSPA1A	249	233	19256	2.32332	1	0.710825	0.687834
GOTERM_BP_DIRECT	GO:2001237~negative regulation of extrinsic apoptotic signaling pathway	3	1.1811	0.0820035	CTTN, GSTP1, LMNA	249	37	19256	6.27027	1	0.710825	0.687834
GOTERM_BP_DIRECT	GO:0000184~nuclear-transcribed mRNA catabolic process, nonsense-mediated decay	3	1.1811	0.0820035	EIF4A3, EIF3E, PABPC1	249	37	19256	6.27027	1	0.710825	0.687834
GOTERM_BP_DIRECT	GO:0001933~negative regulation of protein phosphorylation	4	1.5748	0.0843806	SPAG9, PRKDC, PPIA, CORO1C	249	80	19256	3.86667	1	0.72168	0.698337
GOTERM_BP_DIRECT	GO:0031175~neuron projection development	5	1.9685	0.0855819	EHD1, SEPTIN2, MAP4, VIM, PPP1R9B	249	129	19256	2.99742	1	0.72168	0.698337
GOTERM_BP_DIRECT	GO:0001666~response to hypoxia	6	2.3622	0.0867211	LDHA, AHCY, TFRC, ACTN4, HSP90B1, HSPD1	249	182	19256	2.54945	1	0.72168	0.698337
GOTERM_BP_DIRECT	GO:0021955~central nervous system neuron axonogenesis	2	0.787402	0.0867572	HSP90AA1, HSP90AB1	249	7	19256	22.0952	1	0.72168	0.698337
GOTERM_BP_DIRECT	GO:0043297~apical junction assembly	2	0.787402	0.0867572	WDR1, VCL	249	7	19256	22.0952	1	0.72168	0.698337
GOTERM_BP_DIRECT	GO:0039529~RIG-I signaling pathway	2	0.787402	0.0867572	PHB1, PHB2	249	7	19256	22.0952	1	0.72168	0.698337
GOTERM_BP_DIRECT	GO:2001014~regulation of skeletal muscle cell differentiation	2	0.787402	0.0867572	DDX17, DDX5	249	7	19256	22.0952	1	0.72168	0.698337
GOTERM_BP_DIRECT	GO:0097294~'de novo' XMP biosynthetic process	2	0.787402	0.0867572	IMPDH2, PAICS	249	7	19256	22.0952	1	0.72168	0.698337
GOTERM_BP_DIRECT	GO:0010941~regulation of cell death	2	0.787402	0.0867572	EEF1D, YWHAZ	249	7	19256	22.0952	1	0.72168	0.698337
GOTERM_BP_DIRECT	GO:0006888~ER to Golgi vesicle-mediated transport	5	1.9685	0.087454	COPA, VCP, COPB1, HYOU1, ARCN1	249	130	19256	2.97436	1	0.724228	0.700803
GOTERM_BP_DIRECT	GO:0007005~mitochondrion organization	4	1.5748	0.0893135	PHB1, PARP1, PHB2, HSD17B10	249	82	19256	3.77236	1	0.733411	0.709689
GOTERM_BP_DIRECT	GO:1905168~positive regulation of double-strand break repair via homologous recombination	3	1.1811	0.089749	PARP1, RUVBL2, RUVBL1	249	39	19256	5.94872	1	0.733411	0.709689
GOTERM_BP_DIRECT	GO:0045214~sarcomere organization	3	1.1811	0.089749	WDR1, FLNC, PLEC	249	39	19256	5.94872	1	0.733411	0.709689
GOTERM_BP_DIRECT	GO:0000226~microtubule cytoskeleton organization	5	1.9685	0.0951385	TUBA1C, DST, TUBB, MAP4, GAPDH	249	134	19256	2.88557	1	0.771142	0.746199
GOTERM_BP_DIRECT	GO:0090307~mitotic spindle assembly	3	1.1811	0.0977	CLTC, FLNA, KPNB1	249	41	19256	5.65854	1	0.771142	0.746199
GOTERM_BP_DIRECT	GO:2000643~positive regulation of early endosome to late endosome transport	2	0.787402	0.0985233	MSN, EZR	249	8	19256	19.3333	1	0.771142	0.746199
GOTERM_BP_DIRECT	GO:0044387~negative regulation of protein kinase activity by regulation of protein phosphorylation	2	0.787402	0.0985233	NPM1, CORO1C	249	8	19256	19.3333	1	0.771142	0.746199
GOTERM_BP_DIRECT	GO:0044829~positive regulation by host of viral genome replication	2	0.787402	0.0985233	HSPA8, PPIB	249	8	19256	19.3333	1	0.771142	0.746199
GOTERM_BP_DIRECT	GO:0006089~lactate metabolic process	2	0.787402	0.0985233	LDHB, LDHA	249	8	19256	19.3333	1	0.771142	0.746199
GOTERM_BP_DIRECT	GO:0022417~protein maturation by protein folding	2	0.787402	0.0985233	ERO1A, CALR	249	8	19256	19.3333	1	0.771142	0.746199
GOTERM_BP_DIRECT	GO:0010756~positive regulation of plasminogen activation	2	0.787402	0.0985233	ANXA2, ENO1	249	8	19256	19.3333	1	0.771142	0.746199
GOTERM_BP_DIRECT	GO:0044794~positive regulation by host of viral process	2	0.787402	0.0985233	CFL1, PPIB	249	8	19256	19.3333	1	0.771142	0.746199
GOTERM_BP_DIRECT	GO:0061684~chaperone-mediated autophagy	2	0.787402	0.0985233	HSPA8, HSP90AA1	249	8	19256	19.3333	1	0.771142	0.746199
GOTERM_BP_DIRECT	GO:0098586~cellular response to virus	4	1.5748	0.0995304	EIF5A, HSP90AA1, DDX3X, CALR	249	86	19256	3.5969	1	0.772506	0.747519
GOTERM_BP_DIRECT	GO:0070373~negative regulation of ERK1 and ERK2 cascade	4	1.5748	0.0995304	PHB1, GSTP1, EZR, EIF3A	249	86	19256	3.5969	1	0.772506	0.747519
KEGG_PATHWAY	hsa04141:Protein processing in endoplasmic reticulum	22	8.66142	1.46019e-11	PDIA3, ERO1A, HSPA8, VCP, HSP90AA1, HSP90AB1, HSPA5, PRKCSH, RPN1, EIF2S1, PDIA6, DDOST, CKAP4, PDIA4, HSP90B1, GANAB, CANX, HYOU1, P4HB, CALR, HSPA1A, TXNDC5	162	171	8156	6.47722	3.24164e-09	3.24163e-09	2.9934e-09
KEGG_PATHWAY	hsa00010:Glycolysis / Gluconeogenesis	12	4.72441	6.23836e-08	GPI, LDHB, LDHA, PKM, TPI1, PGAM1, PGK1, ENO1, ALDOA, GAPDH, PFKP, HK1	162	67	8156	9.01714	1.38491e-05	6.92457e-06	6.39431e-06
KEGG_PATHWAY	hsa01200:Carbon metabolism	12	4.72441	1.52762e-05	GPI, PKM, TPI1, MDH2, PGAM1, PGK1, ENO1, ALDOA, TKT, GAPDH, PFKP, HK1	162	115	8156	5.25346	0.0033856	0.00113044	0.00104387
KEGG_PATHWAY	hsa04066:HIF-1 signaling pathway	11	4.33071	5.4038e-05	LDHB, LDHA, TFRC, SERPINE1, PGK1, ENO1, ALDOA, GAPDH, EGFR, PFKP, HK1	162	109	8156	5.08076	0.0119251	0.00299911	0.00276945
KEGG_PATHWAY	hsa01230:Biosynthesis of amino acids	9	3.54331	0.000106373	PKM, TPI1, PGAM1, PGK1, ENO1, ALDOA, TKT, GAPDH, PFKP	162	75	8156	6.04148	0.0233394	0.00472297	0.0043613
KEGG_PATHWAY	hsa04612:Antigen processing and presentation	9	3.54331	0.000140616	PDIA3, HSPA8, HSP90AA1, HSP90AB1, HSPA5, HSPA4, CANX, CALR, HSPA1A	162	78	8156	5.80912	0.0307367	0.00520279	0.00480438
KEGG_PATHWAY	hsa00970:Aminoacyl-tRNA biosynthesis	8	3.14961	0.000300268	GARS1, RARS1, QARS1, EPRS1, IARS1, TARS1, DARS1, FARSB	162	66	8156	6.10251	0.0644957	0.00952279	0.00879357
KEGG_PATHWAY	hsa05132:Salmonella infection	15	5.90551	0.000391497	DYNC1H1, HSP90AA1, HSP90AB1, ANXA2, AHNAK, CSE1L, TUBB, MYL12B, HSP90B1, TUBA1C, MYO6, FLNA, FLNB, FLNC, GAPDH	162	249	8156	3.03287	0.0832581	0.010864	0.0100321
KEGG_PATHWAY	hsa04530:Tight junction	12	4.72441	0.000495951	TUBA1C, MYL6, CTTN, HSPA4, PPP2R1A, ACTN1, MYH9, MSN, ACTN4, EZR, MYH10, MYL12B	162	169	8156	3.57484	0.104281	0.0122335	0.0112967
KEGG_PATHWAY	hsa04810:Regulation of actin cytoskeleton	13	5.11811	0.00123075	PPP1R12A, GSN, ACTN1, MSN, ACTN4, IQGAP1, EGFR, MYL12B, CFL1, MYH9, EZR, MYH10, VCL	162	218	8156	3.00227	0.239207	0.0258629	0.0238824
KEGG_PATHWAY	hsa03013:Nucleocytoplasmic transport	9	3.54331	0.00128149	EEF1A1, XPO1, DDX39B, CSE1L, EIF4A3, KPNA2, KPNB1, RAN, IPO5	162	108	8156	4.19547	0.247741	0.0258629	0.0238824
KEGG_PATHWAY	hsa05230:Central carbon metabolism in cancer	7	2.75591	0.00249247	LDHB, LDHA, PKM, PGAM1, EGFR, PFKP, HK1	162	70	8156	5.03457	0.425364	0.0461106	0.0425796
KEGG_PATHWAY	hsa04918:Thyroid hormone synthesis	7	2.75591	0.00353121	HSPA5, ALB, CANX, ITPR3, ATP1A1, HSP90B1, PDIA4	162	75	8156	4.69893	0.544025	0.0603022	0.0556845
KEGG_PATHWAY	hsa05134:Legionellosis	6	2.3622	0.00515822	EEF1G, EEF1A1, HSPA8, VCP, HSPD1, HSPA1A	162	57	8156	5.29955	0.682757	0.0817946	0.075531
KEGG_PATHWAY	hsa05130:Pathogenic Escherichia coli infection	11	4.33071	0.00554133	TUBA1C, MYO1B, MYO1C, CTTN, NCL, TUBB, MYO6, MYH9, EZR, MYH10, GAPDH	162	197	8156	2.81118	0.708756	0.0820116	0.0757315
KEGG_PATHWAY	hsa04510:Focal adhesion	11	4.33071	0.00636597	PPP1R12A, ACTN1, ZYX, FLNA, FLNB, ACTN4, FLNC, TLN1, EGFR, VCL, MYL12B	162	201	8156	2.75524	0.757744	0.0883278	0.081564
KEGG_PATHWAY	hsa05205:Proteoglycans in cancer	11	4.33071	0.00728334	DDX5, PPP1R12A, CTTN, FLNA, MSN, FLNB, ITPR3, IQGAP1, FLNC, EZR, EGFR	162	205	8156	2.70148	0.802658	0.0948124	0.087552
KEGG_PATHWAY	hsa05020:Prion disease	13	5.11811	0.00768749	HSPA8, HSPA5, TUBB, ITPR3, EIF2S1, STIP1, TUBA1C, ATP5F1A, ATP5F1B, VDAC2, VDAC1, UQCRC2, HSPA1A	162	273	8156	2.39741	0.819715	0.0948124	0.087552
KEGG_PATHWAY	hsa05131:Shigellosis	12	4.72441	0.00962092	CTTN, SEPTIN2, ACTN1, UBC, VDAC1, ITPR3, ACTN4, TLN1, EGFR, VCL, MYL12B, HK1	162	247	8156	2.44594	0.883071	0.111293	0.102771
KEGG_PATHWAY	hsa05417:Lipid and atherosclerosis	11	4.33071	0.0100264	ERO1A, HSPA8, HSP90AA1, HSP90AB1, HSPA5, MMP1, HSPA4, EIF2S1, HSP90B1, HSPD1, HSPA1A	162	215	8156	2.57583	0.893233	0.111293	0.102771
KEGG_PATHWAY	hsa04520:Adherens junction	6	2.3622	0.0128769	ACTN1, LMO7, ACTN4, IQGAP1, EGFR, VCL	162	71	8156	4.25456	0.94371	0.136127	0.125703
KEGG_PATHWAY	hsa05012:Parkinson disease	12	4.72441	0.016066	TUBA1C, ATP5F1A, ATP5F1B, HSPA5, TUBB, UBC, VDAC2, UBA1, VDAC1, ITPR3, UQCRC2, EIF2S1	162	266	8156	2.27123	0.972556	0.162121	0.149706
KEGG_PATHWAY	hsa00030:Pentose phosphate pathway	4	1.5748	0.0207479	GPI, ALDOA, TKT, PFKP	162	30	8156	6.71276	0.990481	0.200263	0.184927
KEGG_PATHWAY	hsa03450:Non-homologous end-joining	3	1.1811	0.0261892	XRCC6, XRCC5, PRKDC	162	13	8156	11.6182	0.997237	0.237227	0.219061
KEGG_PATHWAY	hsa00051:Fructose and mannose metabolism	4	1.5748	0.0267147	TPI1, ALDOA, PFKP, HK1	162	33	8156	6.10251	0.997549	0.237227	0.219061
KEGG_PATHWAY	hsa03015:mRNA surveillance pathway	6	2.3622	0.0425652	DDX39B, PPP2R1A, CSTF3, EIF4A3, CSTF1, PABPC1	162	97	8156	3.11417	0.999936	0.363441	0.33561
KEGG_PATHWAY	hsa05203:Viral carcinogenesis	9	3.54331	0.048713	YWHAE, PKM, DDX3X, GSN, YWHAQ, ACTN1, ACTN4, YWHAZ, SND1	162	204	8156	2.22113	0.999985	0.400529	0.369858
KEGG_PATHWAY	hsa04915:Estrogen signaling pathway	7	2.75591	0.0552543	HSPA8, HSP90AA1, HSP90AB1, ITPR3, EGFR, HSP90B1, HSPA1A	162	138	8156	2.55377	0.999997	0.438088	0.40454
KEGG_PATHWAY	hsa04922:Glucagon signaling pathway	6	2.3622	0.0602078	LDHB, LDHA, PKM, PGAM1, ITPR3, PFKP	162	107	8156	2.82312	0.999999	0.460901	0.425607
KEGG_PATHWAY	hsa00620:Pyruvate metabolism	4	1.5748	0.065146	LDHB, LDHA, PKM, MDH2	162	47	8156	4.28474	1	0.482081	0.445165
KEGG_PATHWAY	hsa03018:RNA degradation	5	1.9685	0.0704759	HSPA9, ENO1, PABPC1, PFKP, HSPD1	162	79	8156	3.18644	1	0.504698	0.46605
KEGG_PATHWAY	hsa04670:Leukocyte transendothelial migration	6	2.3622	0.0746984	ACTN1, MSN, ACTN4, EZR, VCL, MYL12B	162	114	8156	2.64977	1	0.51822	0.478537
KEGG_PATHWAY	hsa00270:Cysteine and methionine metabolism	4	1.5748	0.0791133	LDHB, LDHA, AHCY, MDH2	162	51	8156	3.94868	1	0.532217	0.491461
KEGG_PATHWAY	hsa05022:Pathways of neurodegeneration - multiple diseases	15	5.90551	0.0870481	VCP, HSPA5, TUBB, ATP2A2, ITPR3, EIF2S1, HSD17B10, TUBA1C, ATP5F1A, ATP5F1B, UBC, VDAC2, UBA1, VDAC1, UQCRC2	162	476	8156	1.58652	1	0.568373	0.524849
KEGG_PATHWAY	hsa05160:Hepatitis C	7	2.75591	0.0902466	YWHAE, YWHAQ, PPP2R1A, EIF3E, EIF2S1, YWHAZ, EGFR	162	157	8156	2.24471	1	0.572421	0.528587
KEGG_PATHWAY	hsa04217:Necroptosis	7	2.75591	0.0945009	HSP90AA1, HSP90AB1, PARP1, VDAC2, VDAC1, PPIA, FTL	162	159	8156	2.21648	1	0.582756	0.53813
